# Supplementary material for: Biodegradable Poly(D-L-lactide-co-glycolide) (PLGA)-Infiltrated Bioactive Glass (CAR12N) Scaffolds Maintain Mesenchymal Stem Cell Chondrogenesis for Cartilage Tissue Engineering
Source: Cells. 2022 May 7;11(9):1577. doi: 10.3390/cells11091577 (PMC9100331; doi:10.3390/cells11091577)
Supplement: Supplementary file 1 [file cells-11-01577-s001.zip]

Archive with 1 entries (1 files):
- cells-1639117-supplementary.pdf
